# Supplementary material for: Predication of the Effector Proteins Secreted by Fusarium sacchari Using Genomic Analysis and Heterogenous Expression
Source: J Fungi (Basel). 2022 Jan 6;8(1):59. doi: 10.3390/jof8010059 (PMC8780550; doi:10.3390/jof8010059)
Supplement: Supplementary file 1 [file jof-08-00059-s001.zip]

Archive with 4 entries (3 files):
- jof-1497915-supplementary/Supplementary/
- jof-1497915-supplementary/Supplementary/Supplementary Figure S1.tif
- jof-1497915-supplementary/Supplementary/Table S1 Primer used in this study.xlsx
- jof-1497915-supplementary/Supplementary/Table S2 The conserved domain contained by the 11 candidate secreted effector proteins.xlsx
