# Supplementary material for: Predication of the Effector Proteins Secreted by Fusarium sacchari Using Genomic Analysis and Heterogenous Expression
Source: J Fungi (Basel). 2022 Jan 6;8(1):59. doi: 10.3390/jof8010059 (PMC8780550; doi:10.3390/jof8010059)
Supplement: Supplementary file 1 [file jof-08-00059-s001.zip › jof-1497915-supplementary/Supplementary/Table S1 Primer used in this study.xlsx]

## Sheet: Sheet1
Primer name	Sequence (5'-3')	Purpose
Fs00367F-ClaI	GGCATCGATATGCACTTCTCCTTCATCGTCC	Clone Fs00367 to PVX for expression in N. benthamiana
Fs00367R-Sal I	CATGTCGACTCAGTGATTCCGGCCGC
Fs00597F-ClaI	GGCATCGATATGAATCACAGCCGTTCTTACTGTG	Clone Fs00597 to PVX for expression in N. benthamiana
Fs00597R-Sal I	CATGTCGACTCAGAGCCTATTTTTGAAAACATAGGC
Fs01754F-ClaI	GGCATCGATATGCTTGGACTCCCCTCACC	Clone Fs01754 to PVX for expression in N. benthamiana
Fs01754R-Smal I	GTACCCGGGTTAAGAAAGACCAAACCACTTGAAGTC
Fs04471F-ClaI	GGCATCGATATGCACGCCTCCAGCCT	Clone Fs04471 to PVX for expression in N. benthamiana
Fs04471R-Sal I	CATGTCGACCTAGCACTTGCCAGCCTTGG
Fs05017F-ClaI	GGCATCGATATGAAGTGGTACACGCTCGTTC	Clone Fs05017 to PVX for expression in N. benthamiana
Fs05017R-Sal I	CATGTCGACTTATTCTCCAACCGAGATGACTACATC
Fs05897F-ClaI	GGCATCGATATGCGTTTCTCTATCGCCGC	Clone Fs05897 to PVX for expression in N. benthamiana
Fs05897R-Sal I	GCGTCGACTCATGATGAGCTAGCATACTCCTTG
Fs06431F-ClaI	GGCATCGATATGCATCTCGTCACACTCCTC	Clone Fs06431 to PVX for expression in N. benthamiana
Fs06431R-Sal I	CATGTCGACTCAAACCGCAGCAACACAG
Fs07567F-ClaI	GGCATCGATATGAAGTTCACTCTCATCGCCGCT	Clone Fs07567 to PVX for expression in N. benthamiana
Fs07567R-Sal I	CATGTCGACTTAAATATAGACAACTTTGGTAACGGTGG
Fs07988F-ClaI	GGCATCGATATGAAGGCCTCAGTTATCTTCTCGA	Clone Fs07988 to PVX for expression in N. benthamiana
Fs07988R-Sal I	CATGTCGACTCAGGGCAAAGTAGGCTTAATGTC
Fv Actin-qRT-PCR F	GAGAACGAGCGTGTCTTGATTGAGCC	qRT-PCR analysis in F. sacchari
Fv Actin-qRT-PCR R	TTTCCTCCGCAGAATGAAGAAGGACTC
Fs00367-qRT-PCR F	GACATGAACCTTGAGCCGACAGAC	qRT-PCR analysis in F. sacchari
Fs00367-qRT-PCR R	CGTCATTGCGGTTGAGTGAGGAG
Fs00597-qRT-PCR F	CGTACGCCACCAACAGAGTC	qRT-PCR analysis in F. sacchari
Fs00597-qRT-PCR R	AATGCACTGCGGGAATGGTC
Fs01754-qRT-PCR F	CACATACAGAGCCGACCGCAAC	qRT-PCR analysis in F. sacchari
Fs01754-qRT-PCR R	CAACGCCAGAGTAGCATGTAGCAG
Fs04471-qRT-PCR F	CACATACAGAGCCGACCGCAAC	qRT-PCR analysis in F. sacchari
Fs04471-qRT-PCR R	CAACGCCAGAGTAGCATGTAGCAG
Fs05017-qRT-PCR F	TGAAGTGGTACACGCTCGTT	qRT-PCR analysis in F. sacchari
Fs05017-qRT-PCR R	GCCCTTGCATTTGCCGTATG
Fs05897-qRT-PCR F	CGAGCCTCTGAAGAAGAACCTCAC	qRT-PCR analysis in F. sacchari
Fs05897-qRT-PCR R	ACGGTGACATTGTACTCGCTGATG
Fs06431-qRT-PCR F	CGCTCTTGCCACGCCTTCTC	qRT-PCR analysis in F. sacchari
Fs06431-qRT-PCR R	AGGACACTCGACACCAGGATTCAG
Fs07567-qRT-PCR F	CGTACGCCACCAACAGAGTC	qRT-PCR analysis in F. sacchari
Fs07567-qRT-PCR R	AATGCACTGCGGGAATGGTC
Fs07988-qRT-PCR F	GCTGCCCTGGCTGCTATATGTG	qRT-PCR analysis in F. sacchari
Fs07988-qRT-PCR R	GCACGCCTGGTCGATGACAC
Nb EF-1	TGGTGTCCTCAAGCCTGGTAT	RT-PCR analysis in N. benthamiana
	ACGCTTGAGATCCTTAACCGC
