# Supplementary material for: Predication of the Effector Proteins Secreted by Fusarium sacchari Using Genomic Analysis and Heterogenous Expression
Source: J Fungi (Basel). 2022 Jan 6;8(1):59. doi: 10.3390/jof8010059 (PMC8780550; doi:10.3390/jof8010059)
Supplement: Supplementary file 1 [file jof-08-00059-s001.zip › jof-1497915-supplementary/Supplementary/Table S2 The conserved domain contained by the 11 candidate secreted effector proteins.xlsx]

## Sheet: Sheet1
Table 2 |Features of the 11 effectors proteins.
Gene ID	Sequence length(aa)	Number of cysteines	Domain(Best hit in NCBI)	E-value	Known motif
Fs00367	202	6	No	No	No
Fs00548	235	2	NPP1	4.04e-87	No
Fs00597	134	2	No	No	No
Fs01754	297	6	Abhydrolase superfamily	2.22e-36	No
Fs04471	233	14	Pectate_lyase	2.03e-113	No
Fs05017	65	4	No	No	YxC
Fs05897	141	0	No	No	No
Fs06431	295	15	No	No	YxC
Fs07988	98	12	No	No	FxC
Fs11724	235	3	CBM4_9	1.63e-10	No
